# Supplementary material for: A comprehensive, multi-center, immunogenomic analysis of melanoma brain metastases
Source: Acta Neuropathol Commun. 2025 Jun 2;13:123. doi: 10.1186/s40478-025-02035-7 (PMC12128383; doi:10.1186/s40478-025-02035-7)
Supplement: Supplementary file 2 — Supplementary Material 2 [file 40478_2025_2035_MOESM2_ESM.xlsx]

## Sheet: Brain_Skin_Up
gene_name

## Sheet: Brain_Skin_Down
gene_name

## Sheet: Brain_LN_Up
gene_name

## Sheet: Brain_LN_Down
gene_name
