# Supplementary material for: A comprehensive, multi-center, immunogenomic analysis of melanoma brain metastases
Source: Acta Neuropathol Commun. 2025 Jun 2;13:123. doi: 10.1186/s40478-025-02035-7 (PMC12128383; doi:10.1186/s40478-025-02035-7)
Supplement: Supplementary file 3 — Supplementary Material 3 [file 40478_2025_2035_MOESM3_ESM.xlsx]

## Sheet: Brain_Skin
Description

## Sheet: Brain_LN
Description
